# Supplementary material for: Plum Pox Virus Strain C Isolates Can Reduce Sour Cherry Productivity
Source: Plants (Basel). 2021 Oct 28;10(11):2327. doi: 10.3390/plants10112327 (PMC8621038; doi:10.3390/plants10112327)
Supplement: Supplementary file 1 [file plants-10-02327-s001.zip]

Archive with 16 entries (16 files):
- Dataset 1/MW650865.txt
- Dataset 1/MW650866.txt
- Dataset 1/MW650867.txt
- Dataset 1/MW650868.txt
- Dataset 1/MW650869.txt
- Dataset 1/MW650871.txt
- Dataset 1/MW650873.txt
- Dataset 1/MW650874.txt
- Dataset 1/MW650875.txt
- Dataset 1/MW650877.txt
- Dataset 1/MW650878.txt
- Dataset 1/MW675658.txt
- Dataset 1/MW675659.txt
- Dataset 1/MW675660.txt
- Figure S1.pdf
- Table S1.pdf
