# Supplementary material for: Plum Pox Virus Strain C Isolates Can Reduce Sour Cherry Productivity
Source: Plants (Basel). 2021 Oct 28;10(11):2327. doi: 10.3390/plants10112327 (PMC8621038; doi:10.3390/plants10112327)
Supplement: Supplementary file 1 [file plants-10-02327-s001.zip › Dataset 1/MW650865.txt]

LOCUS       BSeq#1                  1080 bp    RNA     linear   VRL 21-FEB-2021
DEFINITION  Plum pox virus strain C isolate 80-8-9/7.
ACCESSION   BSeq#1
VERSION
KEYWORDS    .
SOURCE      Plum pox virus
  ORGANISM  Plum pox virus
            Viruses; Riboviria; Orthornavirae; Pisuviricota; Stelpaviricetes;
            Patatavirales; Potyviridae; Potyvirus.
REFERENCE   1  (bases 1 to 1080)
  AUTHORS   Chirkov,S., Sheveleva,A., Gasanova,T. and Osipov,G.
  TITLE     Plum pox virus strain C isolate 80-8-9/7
  JOURNAL   unpublished
REFERENCE   2  (bases 1 to 1080)
  AUTHORS   Chirkov,S., Sheveleva,A., Gasanova,T. and Osipov,G.
  TITLE     Direct Submission
  JOURNAL   Submitted (21-FEB-2021) Virology, Lomonosov Moscow State
            University, Leninskie Gory 1-12, Moscow, Moscow 119234, Russia
COMMENT     Bankit Comment: TOTAL # OF SEQS:1
            
            ##Assembly-Data-START##
            Sequencing Technology :: Sanger dideoxy sequencing
            ##Assembly-Data-END##
FEATURES             Location/Qualifiers
     source          1..1080
                     /organism="Plum pox virus"
                     /mol_type="genomic RNA"
                     /strain="C"
                     /isolate="80-8-9/7"
                     /isolation_source="Leaves"
                     /host="Prunus cerasus (sour cherry)"
                     /db_xref="taxon:12211"
                     /country="Russia"
                     /collection_date="2020"
                     /collected_by="Gennady Osipov"
                     /identified_by="Sergei Chirkov"
     CDS             <1..>1041
                     /note="NIb-CP"
                     /codon_start=1
                     /product="Polyprotein"
                     /translation="DAGDELDSNIVVHQAKEGDNDDVTLVDAGKSTVTTAASTPAVTS
                     SQFPPPPFPSLQSTAPMFDPIFTPATTQPNVRPIAPVVTSPFSYGVIGNQNVTPSSSN
                     ALVNTRKERDVDAGTIGTFSVPRLKSMTSKLSLPKVRGKAIMNLNHLAHYNPAQIDLS
                     NTRAPQSCFQTWYEGVKRDYDVSDEEMSIILNGLMVWCIENGTSPNINGMWVMMDGET
                     QVEYPIKPLLDHAKPTFRQIMAHFSNVAEAYIEKRNYEKAYMPRYGIQRNLTDYSLAR
                     YAFDFYEMTSTTPVRAREAHIQMKAAALRNVQNRLFGLDGNVGTQEEDTERHTAGDVN
                     RNMHNLLGVRGV"
BASE COUNT      324 a    240 c    262 g    254 t
ORIGIN      
        1 gatgctgggg atgagctcga ttccaacata gtggtgcatc aggccaagga gggagataat
       61 gacgacgtaa ctctagtgga tgcaggcaag tctactgtca ccacagcagc ttccacacct
      121 gcagtaacaa gctcacaatt tccacctcca ccattcccaa gtctgcagag cacggcacca
      181 atgtttgatc ccatattcac tccagcaaca acccagccaa atgtgagacc gattgcacca
      241 gtagtgacaa gtccattctc gtatggggta attgggaacc agaacgtgac accttcctcc
      301 tcaaatgcac tagtcaacac gaggaaggaa cgagatgtgg atgcaggaac gattgggacc
      361 ttctcagtac ctcgccttaa gtctatgact tcgaaattat cactcccgaa ggtgagaggg
      421 aaggccatca tgaacctcaa ccatttggct cattataatc ctgcacaaat tgacttatca
      481 aacacgcggg ctcctcaatc ttgtttccaa acttggtatg aaggagtcaa gcgagactac
      541 gatgtttcag atgaagagat gagcattatt ttgaatggtt tgatggtgtg gtgcattgaa
      601 aatggaacct ctccaaacat caatgggatg tgggttatga tggatggaga gacacaagtg
      661 gagtatccaa taaagccatt attggatcat gcgaaaccca cttttagaca aattatggca
      721 catttcagta acgtcgctga agcgtatatt gaaaagcgga actatgagaa agcatacatg
      781 ccaaggtatg gaattcagcg caacctgaca gattacagcc tcgccagata tgcctttgat
      841 ttctacgaga tgacctcgac aacgcctgtg agggctcgtg aggcacatat tcaaatgaag
      901 gcagcagcat tgagaaatgt tcaaaatcgt ttatttggct tggatggaaa cgtcggaaca
      961 caagaagagg acacagagag gcacaccgct ggtgatgtta atcgcaacat gcacaacctc
     1021 ctcggtgtga ggggagtgta gtggtctcgg tatctatcat aaactctatt tgggtgagag
//
