# Supplementary material for: Plum Pox Virus Strain C Isolates Can Reduce Sour Cherry Productivity
Source: Plants (Basel). 2021 Oct 28;10(11):2327. doi: 10.3390/plants10112327 (PMC8621038; doi:10.3390/plants10112327)
Supplement: Supplementary file 1 [file plants-10-02327-s001.zip › Dataset 1/MW650866.txt]

LOCUS       BSeq#1                  1055 bp    RNA     linear   VRL 21-FEB-2021
DEFINITION  Plum pox virus strain C isolate 80-8-14/25.
ACCESSION   BSeq#1
VERSION
KEYWORDS    .
SOURCE      Plum pox virus
  ORGANISM  Plum pox virus
            Viruses; Riboviria; Orthornavirae; Pisuviricota; Stelpaviricetes;
            Patatavirales; Potyviridae; Potyvirus.
REFERENCE   1  (bases 1 to 1055)
  AUTHORS   Chirkov,S., Sheveleva,A., Gasanova,T. and Osipov,G.
  TITLE     Plum pox virus strain C isolate 80-8-14/25
  JOURNAL   unpublished
REFERENCE   2  (bases 1 to 1055)
  AUTHORS   Chirkov,S., Sheveleva,A., Gasanova,T. and Osipov,G.
  TITLE     Direct Submission
  JOURNAL   Submitted (21-FEB-2021) Virology, Lomonosov Moscow State
            University, Leninskie Gory 1-12, Moscow, Moscow 119234, Russia
COMMENT     Bankit Comment: TOTAL # OF SEQS:1
            
            ##Assembly-Data-START##
            Sequencing Technology :: Sanger dideoxy sequencing
            ##Assembly-Data-END##
FEATURES             Location/Qualifiers
     source          1..1055
                     /organism="Plum pox virus"
                     /mol_type="genomic RNA"
                     /strain="C"
                     /isolate="80-8-14/25"
                     /isolation_source="Leaves"
                     /host="Prunus cerasus (sour cherry)"
                     /db_xref="taxon:12211"
                     /country="Russia"
                     /collection_date="2020"
                     /collected_by="Gennady Osipov"
                     /identified_by="Sergei Chirkov"
     CDS             <1..>1008
                     /note="NIb-CP"
                     /codon_start=1
                     /product="Polyprotein"
                     /translation="VHQAKEGDNHDVTLVDAGKSTVTTAASTPAVTSSQFPPPPFPNL
                     QSTVPMFDPIFTPATTQPNVRPIAPVVTSPFSYGVIGNQNVTPSSSNALVNTRKERDV
                     DAGTIGTFSVPRLKSMTSKLSLPKVRGKAIMNLNHLAHYNPAQIDLSNTRAPQSCFQT
                     WYEGVKRDYDVSDEEMSIILNGLMVWCIENGTSPNINGMWVMMDGETQVEYPIKPLLD
                     HAKPTFRQIMAHFSNVAEAYIEKRNYEKAYMPRYGIQRNLTDYSLARYAFDFYEMTST
                     TPVRAREAHIQMKAAALRNVQNRLFGLDGNVGTQREDTERHTAGDVNRNMHNLLGVRG
                     V"
BASE COUNT      319 a    237 c    250 g    249 t
ORIGIN      
        1 gtgcatcagg ccaaggaggg agataatcac gacgtaactc tagtggatgc aggcaagtct
       61 actgtcacca cagcagcttc cacacctgca gtaacaagct cacaatttcc acctccacca
      121 ttcccaaatc tgcagagcac ggtaccaatg tttgatccca tattcactcc agcaacaacc
      181 cagccaaatg tgagaccgat tgcaccagta gtgacaagtc cattctcgta tggggtaatt
      241 ggaaaccaga acgtgacacc ttcctcctca aatgcactgg tcaacacgag gaaggaacga
      301 gatgtggatg caggaacgat tgggaccttc tcagtacctc gacttaagtc tatgacttcg
      361 aaattatcac tcccgaaggt gagagggaag gccatcatga acctcaacca tttggctcat
      421 tataatcctg cacaaattga cttatcaaac acgcgggctc ctcaatcttg tttccaaact
      481 tggtatgaag gagtcaagcg agactacgat gtttcagatg aagagatgag cattattttg
      541 aatggtttga tggtgtggtg cattgaaaat ggaacctctc ccaacatcaa tgggatgtgg
      601 gttatgatgg atggagagac acaagtggag tatccaataa agccattatt ggatcatgcg
      661 aaacccactt ttagacaaat tatggcacat ttcagtaacg tcgctgaagc gtatattgaa
      721 aagcggaact atgagaaagc atacatgcca aggtatggaa ttcagcgcaa cctgacagat
      781 tacagcctcg ccagatatgc ctttgatttc tacgagatga cctcgacaac gcctgtgagg
      841 gctcgtgagg cacatattca aatgaaggca gcagcattga gaaatgttca aaatcgttta
      901 tttggcttgg atggaaacgt cggaacacaa agagaggaca cagagaggca caccgctggt
      961 gatgttaatc gcaacatgca caacctcctc ggtgtgaggg gagtgtagtg gtctcggtat
     1021 ctatcataaa ctctacttgg gtgagagtct agtca
//
