# Supplementary material for: Plum Pox Virus Strain C Isolates Can Reduce Sour Cherry Productivity
Source: Plants (Basel). 2021 Oct 28;10(11):2327. doi: 10.3390/plants10112327 (PMC8621038; doi:10.3390/plants10112327)
Supplement: Supplementary file 1 [file plants-10-02327-s001.zip › Dataset 1/MW650867.txt]

LOCUS       BSeq#1                  1115 bp    RNA     linear   VRL 21-FEB-2021
DEFINITION  Plum pox virus strain C isolate S9/23.
ACCESSION   BSeq#1
VERSION
KEYWORDS    .
SOURCE      Plum pox virus
  ORGANISM  Plum pox virus
            Viruses; Riboviria; Orthornavirae; Pisuviricota; Stelpaviricetes;
            Patatavirales; Potyviridae; Potyvirus.
REFERENCE   1  (bases 1 to 1115)
  AUTHORS   Chirkov,S., Sheveleva,A., Gasanova,T. and Osipov,G.
  TITLE     Plum pox virus strain C isolate S9/23
  JOURNAL   unpublished
REFERENCE   2  (bases 1 to 1115)
  AUTHORS   Chirkov,S., Sheveleva,A., Gasanova,T. and Osipov,G.
  TITLE     Direct Submission
  JOURNAL   Submitted (21-FEB-2021) Virology, Lomonosov Moscow State
            University, Leninskie Gory 1-12, Moscow, Moscow 119234, Russia
COMMENT     Bankit Comment: TOTAL # OF SEQS:1
            
            ##Assembly-Data-START##
            Sequencing Technology :: Sanger dideoxy sequencing
            ##Assembly-Data-END##
FEATURES             Location/Qualifiers
     source          1..1115
                     /organism="Plum pox virus"
                     /mol_type="genomic RNA"
                     /strain="C"
                     /isolate="S9/23"
                     /isolation_source="Leaves"
                     /host="Prunus cerasus (sour cherry)"
                     /db_xref="taxon:12211"
                     /country="Russia"
                     /collection_date="2020"
                     /collected_by="Gennady Osipov"
                     /identified_by="Sergei Chirkov"
     CDS             <1..>1062
                     /note="NIb-CP"
                     /codon_start=1
                     /product="Polyprotein"
                     /translation="YLAAFYNDAGDELDSNIVVHQAKEGDNDDVTLVDAGKSTVTTAA
                     STPAVTSSQFPPPPFPNLQSTAPMFDPIFTPATTQPNVRPIAPVVTSPFSYGVIGNQN
                     VTPSSSNALVNTRKERDVDAGTIGTFSVPRLKSMTSKLSLPKVRGKAIMNLNHLAHYN
                     PAQIDLSNTRAPQSCFQTWYEGVKRDYDVSDEEMSIILNGLMVWCIENGTSPNINGMW
                     VMMDGETQVEYPIKPLLDHAKPTFRQIMAHFSNVAEAYIEKRNYEKAYMPRYGIQRNL
                     TDYSLARYAFDFYEMTSTTPVRAREAHIQMKAAALRNVQNRLFGLDGNVGTQEEDTER
                     HTAGDVNRNMHNLLGVRGV"
BASE COUNT      330 a    250 c    269 g    266 t
ORIGIN      
        1 tatcttgcag ccttctataa cgatgctggg gatgagctcg attccaacat agtggtgcat
       61 caggccaagg agggagataa tgacgacgta actctagtgg atgcaggcaa gtctactgtc
      121 actacagcag cttccacacc tgcagtaaca agctcacaat ttccacctcc accattccca
      181 aatctgcaga gcacggcacc aatgtttgat cccatattca ctccagcaac aacccagccg
      241 aatgtgagac cgattgcacc agtagtgaca agtccattct cgtatggggt aattgggaac
      301 cagaacgtga caccttcctc ctcaaatgca ctagtcaaca cgaggaagga acgagatgtg
      361 gacgcaggaa cgattgggac cttctcagta cctcgactta agtctatgac ttcgaaatta
      421 tcactcccga aggtgagagg gaaggccatc atgaacctca accatttggc tcattataat
      481 cctgcgcaaa ttgacttatc aaacacgcgg gctcctcaat cttgtttcca aacttggtat
      541 gaaggcgtca agcgagacta cgatgtttca gatgaagaga tgagcattat tttgaatggt
      601 ttgatggtgt ggtgcattga aaatggaacc tctccaaaca tcaatgggat gtgggttatg
      661 atggatggag agacacaagt ggagtatcca ataaagccat tattggatca tgcgaaaccc
      721 acttttagac aaattatggc gcatttcagt aacgtcgctg aagcgtatat tgaaaagcgg
      781 aactatgaga aagcatacat gccaaggtat ggaattcagc gcaacctgac agattacagc
      841 ctcgccagat atgcctttga tttctacgag atgacctcga caacgcctgt gagggctcgt
      901 gaggcacata ttcaaatgaa ggcagcagca ttgagaaatg ttcaaaatcg tttatttggc
      961 ttggatggaa acgtcggaac acaagaagag gacacagaga ggcacaccgc tggtgatgtt
     1021 aatcgcaaca tgcacaacct cctcggtgtg aggggagtgt agtggtctcg gtatctatca
     1081 taaactctac ttgggtgaga gtctagtcat gcagt
//
