# Supplementary material for: Plum Pox Virus Strain C Isolates Can Reduce Sour Cherry Productivity
Source: Plants (Basel). 2021 Oct 28;10(11):2327. doi: 10.3390/plants10112327 (PMC8621038; doi:10.3390/plants10112327)
Supplement: Supplementary file 1 [file plants-10-02327-s001.zip › Dataset 1/MW650869.txt]

LOCUS       BSeq#1                  1084 bp    RNA     linear   VRL 21-FEB-2021
DEFINITION  Plum pox virus strain C isolate NK11/17.
ACCESSION   BSeq#1
VERSION
KEYWORDS    .
SOURCE      Plum pox virus
  ORGANISM  Plum pox virus
            Viruses; Riboviria; Orthornavirae; Pisuviricota; Stelpaviricetes;
            Patatavirales; Potyviridae; Potyvirus.
REFERENCE   1  (bases 1 to 1084)
  AUTHORS   Chirkov,S., Sheveleva,A., Gasanova,T. and Osipov,G.
  TITLE     Plum pox virus strain C isolate NK11/17
  JOURNAL   unpublished
REFERENCE   2  (bases 1 to 1084)
  AUTHORS   Chirkov,S., Sheveleva,A., Gasanova,T. and Osipov,G.
  TITLE     Direct Submission
  JOURNAL   Submitted (21-FEB-2021) Virology, Lomonosov Moscow State
            University, Leninskie Gory 1-12, Moscow, Moscow 119234, Russia
COMMENT     Bankit Comment: TOTAL # OF SEQS:1
            
            ##Assembly-Data-START##
            Sequencing Technology :: Sanger dideoxy sequencing
            ##Assembly-Data-END##
FEATURES             Location/Qualifiers
     source          1..1084
                     /organism="Plum pox virus"
                     /mol_type="genomic RNA"
                     /strain="C"
                     /isolate="NK11/17"
                     /isolation_source="Leaves"
                     /host="Prunus cerasus (sour cherry)"
                     /db_xref="taxon:12211"
                     /country="Russia"
                     /collection_date="2020"
                     /collected_by="Gennady Osipov"
                     /identified_by="Sergei Chirkov"
     CDS             <1..>1050
                     /note="NIb-CP"
                     /codon_start=1
                     /product="Polyprotein"
                     /translation="FYNDAGDELDSNIVMHQAKEGDNDDVTLVDAGKSTVTTAASIPA
                     VTSSQFPPPPFPNLQSTAPMFDPIFTPATTQPNVRPIAPVVTSPFSYGVIGNQNVTPS
                     SSNALVNTRKERDVDAGTIGTFSVPRLKSMTSKLSLPKVRGKAIMNLNHLAHYNPAQT
                     DLSNTRAPQSCFQTWYEGVKRDYDVSDEEMSIILNGLMVWCIENGTSPNINGMWVMMD
                     GETQVEYPIKPLLDHAKPTFRQIMAHFSNVAEAYIEKRNYEKAYMPRYGIQRNLTDYS
                     LARYAFDFYEMTSTTPVRAREAHIQMKAAALRNVQNRLFGLDGNVGTQEEDTERHTAG
                     DVNRNMHNLLGVRGV"
BASE COUNT      327 a    243 c    258 g    256 t
ORIGIN      
        1 ttctataacg atgctgggga tgagctcgat tccaacatag tgatgcatca ggccaaggag
       61 ggggataatg acgacgtaac tctagtggat gcaggcaagt ctactgtcac cacagcagct
      121 tccatacctg cagtaacaag ctcacaattt ccacctccac cattcccaaa tctgcagagc
      181 acggcaccaa tgtttgatcc catattcact ccagcaacaa cccagccaaa tgtgagaccg
      241 attgcaccag tagtgacaag tccattctcg tatggggtaa ttgggaacca gaacgtgaca
      301 ccttcctcct caaatgcact agtcaacacg aggaaggaac gagacgtgga tgcaggaacg
      361 attgggacct tctcagtacc tcgacttaag tctatgactt cgaaattatc actcccaaag
      421 gtgagaggga aggccatcat gaacctcaac catttggctc attacaatcc tgcacaaact
      481 gacttatcaa acacgcgggc tcctcaatct tgtttccaaa cttggtatga aggagtcaag
      541 cgagactacg atgtttcaga tgaagagatg agcattattt tgaatggttt gatggtgtgg
      601 tgcattgaaa atggaacctc tccaaacatc aatgggatgt gggttatgat ggatggagag
      661 acacaagtgg agtatccaat aaagccattg ttggatcatg cgaaacccac ttttagacaa
      721 attatggcac atttcagtaa cgtcgctgaa gcgtatattg aaaagcggaa ctatgagaaa
      781 gcatacatgc caaggtatgg aattcagcgc aacctgacag attacagcct cgccagatat
      841 gcctttgatt tctacgagat gacctcgaca acgcctgtga gggctcgtga ggcacatatt
      901 caaatgaagg cagcagcatt gagaaatgtt caaaatcgtt tatttggctt ggatggaaac
      961 gtcggaacac aagaagagga cacagagagg cacaccgctg gtgatgttaa tcgcaacatg
     1021 cacaacctcc tcggtgtgag gggagtgtag tggtctcggt atctatcata aactctattt
     1081 gggt
//
