# Supplementary material for: Plum Pox Virus Strain C Isolates Can Reduce Sour Cherry Productivity
Source: Plants (Basel). 2021 Oct 28;10(11):2327. doi: 10.3390/plants10112327 (PMC8621038; doi:10.3390/plants10112327)
Supplement: Supplementary file 1 [file plants-10-02327-s001.zip › Dataset 1/MW650871.txt]

LOCUS       BSeq#1                  1070 bp    RNA     linear   VRL 21-FEB-2021
DEFINITION  Plum pox virus strain C isolate Ka74.
ACCESSION   BSeq#1
VERSION
KEYWORDS    .
SOURCE      Plum pox virus
  ORGANISM  Plum pox virus
            Viruses; Riboviria; Orthornavirae; Pisuviricota; Stelpaviricetes;
            Patatavirales; Potyviridae; Potyvirus.
REFERENCE   1  (bases 1 to 1070)
  AUTHORS   Chirkov,S., Sheveleva,A., Gasanova,T. and Osipov,G.
  TITLE     Plum pox virus strain C isolate Ka74
  JOURNAL   unpublished
REFERENCE   2  (bases 1 to 1070)
  AUTHORS   Chirkov,S., Sheveleva,A., Gasanova,T. and Osipov,G.
  TITLE     Direct Submission
  JOURNAL   Submitted (21-FEB-2021) Virology, Lomonosov Moscow State
            University, Leninskie Gory 1-12, Moscow, Moscow 119234, Russia
COMMENT     Bankit Comment: TOTAL # OF SEQS:1
            
            ##Assembly-Data-START##
            Sequencing Technology :: Sanger dideoxy sequencing
            ##Assembly-Data-END##
FEATURES             Location/Qualifiers
     source          1..1070
                     /organism="Plum pox virus"
                     /mol_type="genomic RNA"
                     /strain="C"
                     /isolate="Ka74"
                     /isolation_source="Leaves"
                     /host="Prunus cerasus (sour cherry)"
                     /db_xref="taxon:12211"
                     /country="Russia"
                     /collection_date="2020"
                     /collected_by="Gennady Osipov"
                     /identified_by="Sergei Chirkov"
     CDS             <1..>1038
                     /note="NIb-CP"
                     /codon_start=1
                     /product="Polyprotein"
                     /translation="AGDELDSNIVVHQAKEGDNDDVTLVDAGKSTVTTAASTPAVTSS
                     QFPPPPFPNLQSTTPMFDPIFTPATTQPNVRPTAPVVTSPFSYGVIGNQNVTPSSSNA
                     LVNTKKERDVDAGTIGTFSVPRLKSMTSKLSLPKVRGKAIMNLNHLAHYNPAQTDLSN
                     TRAPQSCFQTWYEGVKRDYDVSDEEMSIILNGLMVWCIENGTSPNINGMWVMMDGETQ
                     VEYPIKPLLDHAKPTFRQIMAHFSNVAEAYIEKRNYEKAYMPRYGIQRNLTDYSLARY
                     AFDFYEMTSTTPVRAREAHIQMKAAALRNVQNRLFGLDGNVGTQEEDTERHTAGDVNR
                     NMHNLLGVRGV"
BASE COUNT      322 a    243 c    257 g    248 t
ORIGIN      
        1 gctggggatg agctcgattc caacatagtg gtgcatcagg ccaaggaggg agacaatgac
       61 gacgtaactc tagtggatgc aggcaagtct actgtcacca cagcagcttc cacacctgca
      121 gtaacaagct cacaatttcc acctccacca ttcccaaatc tgcagagcac gacaccaatg
      181 tttgatccca tattcactcc agcaacgacc cagccaaatg tgagaccgac tgcaccagta
      241 gtgacaagtc cattctcgta tggggtaatt gggaaccaga acgtgacacc ttcctcctcg
      301 aatgcactag tcaacacgaa gaaggaacga gatgtggatg caggaacgat tgggaccttc
      361 tcagtacctc gacttaagtc tatgacttcg aaattatcac tcccgaaggt gagagggaag
      421 gccatcatga acctcaacca tttggctcat tataatcctg cacaaactga cttatcaaac
      481 acgcgggctc ctcaatcttg tttccaaact tggtatgaag gagtcaagcg agactacgat
      541 gtttcagatg aagagatgag cattattttg aatggtttga tggtgtggtg cattgaaaat
      601 ggaacctctc caaacatcaa tgggatgtgg gttatgatgg atggagagac acaagtggag
      661 tatccaataa agccattgtt ggatcatgcg aaacccactt ttagacaaat tatggcacat
      721 ttcagtaacg tcgctgaagc gtatattgaa aagcggaact atgagaaagc atacatgcca
      781 aggtatggaa ttcagcgcaa cctgacagat tacagcctcg ccagatatgc ctttgatttc
      841 tacgagatga cctcgacaac gcctgtgagg gctcgtgagg cacatattca aatgaaggca
      901 gcagcattga gaaatgttca aaatcgttta tttggcttgg atggaaacgt cggaacacaa
      961 gaagaggaca cagagaggca caccgctggt gatgttaatc gcaacatgca caacctcctc
     1021 ggtgtgaggg gagtgtagtg gtctcggtat ctatcataaa ctctacttgg
//
