# Supplementary material for: Plum Pox Virus Strain C Isolates Can Reduce Sour Cherry Productivity
Source: Plants (Basel). 2021 Oct 28;10(11):2327. doi: 10.3390/plants10112327 (PMC8621038; doi:10.3390/plants10112327)
Supplement: Supplementary file 1 [file plants-10-02327-s001.zip › Dataset 1/MW650874.txt]

LOCUS       BSeq#1                  1070 bp    RNA     linear   VRL 21-FEB-2021
DEFINITION  Plum pox virus strain C isolate Ka83.
ACCESSION   BSeq#1
VERSION
KEYWORDS    .
SOURCE      Plum pox virus
  ORGANISM  Plum pox virus
            Viruses; Riboviria; Orthornavirae; Pisuviricota; Stelpaviricetes;
            Patatavirales; Potyviridae; Potyvirus.
REFERENCE   1  (bases 1 to 1070)
  AUTHORS   Chirkov,S., Sheveleva,A., Gasanova,T. and Osipov,G.
  TITLE     Plum pox virus strain C isolate Ka83
  JOURNAL   unpublished
REFERENCE   2  (bases 1 to 1070)
  AUTHORS   Chirkov,S., Sheveleva,A., Gasanova,T. and Osipov,G.
  TITLE     Direct Submission
  JOURNAL   Submitted (21-FEB-2021) Virology, Lomonosov Moscow State
            University, Leninskie Gory 1-12, Moscow, Moscow 119234, Russia
COMMENT     Bankit Comment: TOTAL # OF SEQS:1
            
            ##Assembly-Data-START##
            Sequencing Technology :: Sanger dideoxy sequencing
            ##Assembly-Data-END##
FEATURES             Location/Qualifiers
     source          1..1070
                     /organism="Plum pox virus"
                     /mol_type="genomic RNA"
                     /strain="C"
                     /isolate="Ka83"
                     /isolation_source="Leaves"
                     /host="Prunus cerasus (sour cherry)"
                     /db_xref="taxon:12211"
                     /country="Russia"
                     /collection_date="2018"
                     /collected_by="Gennady Osipov"
                     /identified_by="Sergei Chirkov"
     CDS             <1..>1037
                     /note="NIb-CP"
                     /codon_start=3
                     /product="Polyprotein"
                     /translation="GDELDSNIVVHQAKEGDNDDVTLVDAGKSTVTTAASTPAVTSSQ
                     FPPPPFPNLRSTAPMFDPIFTPATTQPNVRPIAPVVTSPFSYGVIGNQNVTPSSSNAL
                     VNTRKERDVDAGTIGTFSVPRLKSMTSKLSLPKVRGKAIMNLNHLAHYNPAQTDLSNT
                     RAPQSCFQTWYEGVKRDYDVSDEEMSIILNGLMVWCIENGTSPNINGMWVMMDGETQV
                     EYPIKPLLDHAKPTFRQIMAHFSNVAEAYIEKRNYEKAYMPRYGIQRNLTDYSLARYA
                     FDFYEMTSTTPVRAREAHIQMKAAALRNVQNRLFGLDGNVGTQEEDTERHTAGDVNRN
                     MHNLLGVRGV"
BASE COUNT      321 a    240 c    258 g    251 t
ORIGIN      
        1 ctggggatga gctcgattcc aacatagtgg tgcatcaggc caaggaggga gataatgacg
       61 acgtaactct agtggatgca ggcaagtcta ctgtcactac agcagcttcc acacctgcag
      121 taacaagctc acaatttcca cctccaccat tcccaaatct gcggagcacg gcaccaatgt
      181 ttgatcccat attcactcca gcaacaaccc agccaaatgt gagaccgatt gcaccagtag
      241 tgacaagtcc attctcgtat ggggtaattg ggaaccagaa cgtgacacct tcctcctcaa
      301 atgcactagt caacacgagg aaggaacgag atgtggatgc aggaacgatt gggaccttct
      361 cagtacctcg acttaagtct atgacttcga aattatcact cccgaaggtg agagggaagg
      421 ccatcatgaa cctcaaccat ttggctcatt ataatcctgc acaaactgac ttatcaaaca
      481 cgcgggctcc tcaatcttgt ttccaaactt ggtatgaagg agtcaagcga gactacgatg
      541 tttcagatga agagatgagc attattttga atggtttgat ggtgtggtgc attgaaaatg
      601 gaacctctcc aaacatcaat gggatgtggg ttatgatgga tggagagaca caagtggagt
      661 atccaataaa gccattgttg gatcatgcga aacccacttt tagacaaatt atggcacatt
      721 tcagtaacgt cgctgaagcg tatattgaaa agcggaacta tgagaaagca tacatgccaa
      781 ggtatggaat tcagcgcaac ctgacagatt acagcctcgc cagatatgcc tttgatttct
      841 acgagatgac ctcgacaacg cctgtgaggg ctcgtgaggc acatattcaa atgaaggcag
      901 cagcattgag aaatgttcaa aatcgtttat ttggcttgga tggaaacgtc ggaacacaag
      961 aagaggacac agagaggcac accgctggtg atgttaatcg caacatgcac aacctcctcg
     1021 gtgtgagggg agtgtagtgg tctcggtatc tatcataaac tctacttggg
//
