# Supplementary material for: Plum Pox Virus Strain C Isolates Can Reduce Sour Cherry Productivity
Source: Plants (Basel). 2021 Oct 28;10(11):2327. doi: 10.3390/plants10112327 (PMC8621038; doi:10.3390/plants10112327)
Supplement: Supplementary file 1 [file plants-10-02327-s001.zip › Dataset 1/MW650875.txt]

LOCUS       BSeq#1                  1065 bp    RNA     linear   VRL 21-FEB-2021
DEFINITION  Plum pox virus strain C isolate Ka84.
ACCESSION   BSeq#1
VERSION
KEYWORDS    .
SOURCE      Plum pox virus
  ORGANISM  Plum pox virus
            Viruses; Riboviria; Orthornavirae; Pisuviricota; Stelpaviricetes;
            Patatavirales; Potyviridae; Potyvirus.
REFERENCE   1  (bases 1 to 1065)
  AUTHORS   Chirkov,S., Sheveleva,A., Gasanova,T. and Osipov,G.
  TITLE     Plum pox virus strain C isolate Ka84
  JOURNAL   unpublished
REFERENCE   2  (bases 1 to 1065)
  AUTHORS   Chirkov,S., Sheveleva,A., Gasanova,T. and Osipov,G.
  TITLE     Direct Submission
  JOURNAL   Submitted (21-FEB-2021) Virology, Lomonosov Moscow State
            University, Leninskie Gory 1-12, Moscow, Moscow 119234, Russia
COMMENT     Bankit Comment: TOTAL # OF SEQS:1
            
            ##Assembly-Data-START##
            Sequencing Technology :: Sanger dideoxy sequencing
            ##Assembly-Data-END##
FEATURES             Location/Qualifiers
     source          1..1065
                     /organism="Plum pox virus"
                     /mol_type="genomic RNA"
                     /strain="C"
                     /isolate="Ka84"
                     /isolation_source="Leaves"
                     /host="Prunus cerasus (sour cherry)"
                     /db_xref="taxon:12211"
                     /country="Russia"
                     /collection_date="2018"
                     /collected_by="Gennady Osipov"
                     /identified_by="Sergei Chirkov"
     CDS             <1..>1040
                     /note="NIb-CP"
                     /codon_start=3
                     /product="Polyprotein"
                     /translation="AGGELDSNIVVHQAKEGDNDDVTLVDAGKSTVTTSASTPAVTSS
                     QFPPPPFPNLRSTAPMFDPIFTPATTQPNVRPIAPVVTSPFSYGVIGNQNVTPSSSNA
                     LANTRKERDVDAGTIGTFSVPRLKSMTSKLSLPKVRGKAIMNLNHLAHYNPAQIDLSN
                     TRAPQSCFQTWYEGVKRDYDVSDEEMSIILNGLMVWCIENGTSPNINGMWVMMDGETQ
                     VEYPIKPLLDHAKPTFRQIMAHFSNVAEAYIEKRNYEKAYMPRYGIQRNLTDYSLARY
                     AFDFYEMTSTTPVRAREAHIQMKAAALRNVQNRLFGLDGNVGTQEEDTERHTAGDVNR
                     NMHNLLGVRGV"
BASE COUNT      321 a    240 c    255 g    249 t
ORIGIN      
        1 atgctggggg tgagctcgat tccaacatag tggtgcatca ggccaaggag ggagataatg
       61 acgacgtaac tctagtggat gcaggcaagt ctactgtcac cacatcagct tccacacctg
      121 cagtaacaag ctcacaattt ccacctccac cattcccaaa tctgcggagc acggcaccaa
      181 tgtttgatcc catattcact ccagcaacaa cccagccaaa tgtgagaccg attgcaccag
      241 tagtgacaag tccattctcg tatggggtaa ttgggaacca gaacgtgaca ccttcctcct
      301 caaatgcact agccaacacg aggaaggaac gagatgtgga tgcaggaacg attgggacct
      361 tctcagtacc tcgacttaag tctatgactt cgaaattatc actcccgaag gtgagaggga
      421 aggccatcat gaacctcaac catttggctc attataatcc tgcacaaatt gacttatcaa
      481 acacgcgggc tcctcaatct tgtttccaaa cttggtatga aggagtcaag cgagactacg
      541 atgtttcaga tgaagagatg agcattattt tgaatggttt gatggtgtgg tgcattgaaa
      601 atggaacctc tccaaacatc aatgggatgt gggttatgat ggatggagag acacaagtgg
      661 agtatccaat aaagccatta ttggatcatg cgaaacccac ttttagacaa attatggcac
      721 atttcagtaa cgtcgctgaa gcgtatattg aaaagcggaa ctatgagaaa gcatacatgc
      781 caaggtatgg aattcagcgc aacctgacag attacagcct cgccagatat gcctttgatt
      841 tctacgagat gacctcgaca acgcctgtga gggctcgtga ggcacatatt caaatgaagg
      901 cagcagcatt gagaaatgtt caaaatcgtt tatttggctt ggatggaaac gtcggaacac
      961 aagaagagga cacagagagg cacaccgctg gtgatgttaa tcgcaacatg cacaacctcc
     1021 tcggtgtgag gggagtgtag tggtctcggt atctatcata aactc
//
