# Supplementary material for: Plum Pox Virus Strain C Isolates Can Reduce Sour Cherry Productivity
Source: Plants (Basel). 2021 Oct 28;10(11):2327. doi: 10.3390/plants10112327 (PMC8621038; doi:10.3390/plants10112327)
Supplement: Supplementary file 1 [file plants-10-02327-s001.zip › Dataset 1/MW650877.txt]

LOCUS       BSeq#1                  1066 bp    RNA     linear   VRL 21-FEB-2021
DEFINITION  Plum pox virus strain CV isolate Tat-102.
ACCESSION   BSeq#1
VERSION
KEYWORDS    .
SOURCE      Plum pox virus
  ORGANISM  Plum pox virus
            Viruses; Riboviria; Orthornavirae; Pisuviricota; Stelpaviricetes;
            Patatavirales; Potyviridae; Potyvirus.
REFERENCE   1  (bases 1 to 1066)
  AUTHORS   Chirkov,S., Sheveleva,A., Gasanova,T. and Osipov,G.
  TITLE     Plum pox virus strain CV isolate Tat-102
  JOURNAL   unpublished
REFERENCE   2  (bases 1 to 1066)
  AUTHORS   Chirkov,S., Sheveleva,A., Gasanova,T. and Osipov,G.
  TITLE     Direct Submission
  JOURNAL   Submitted (21-FEB-2021) Virology, Lomonosov Moscow State
            University, Leninskie Gory 1-12, Moscow, Moscow 119234, Russia
COMMENT     Bankit Comment: TOTAL # OF SEQS:1
            
            ##Assembly-Data-START##
            Sequencing Technology :: Sanger dideoxy sequencing
            ##Assembly-Data-END##
FEATURES             Location/Qualifiers
     source          1..1066
                     /organism="Plum pox virus"
                     /mol_type="genomic RNA"
                     /strain="CV"
                     /isolate="Tat-102"
                     /isolation_source="Leaves"
                     /host="Prunus cerasus (sour cherry)"
                     /db_xref="taxon:12211"
                     /country="Russia"
                     /collection_date="2018"
                     /collected_by="Gennady Osipov"
                     /identified_by="Sergei Chirkov"
     CDS             <1..>1066
                     /note="NIb-CP"
                     /codon_start=1
                     /product="Polyprotein"
                     /translation="RYLEAFYSSVGDELESNIVVHQANEGDGGDVNLVDAGKSTVTTA
                     ASTPATISSQLPPPPFPSLQSTTPMFDPIFTPATTQPNVRPIAPTTTSPFSYGVIGNQ
                     NVAPSSSNALANTRKDRDVDAGSIGTFSVPRLKTMTSKLSLPKVKGKAIMNLNHLARY
                     NPAQVDLSNTRAPQSCFQTWYEGVKRDYDVSDDEMSIILNGLMVWCIENGTSPNINGM
                     WIMMDGETQVEYPIKPLLDHAKPTFRQIMAHFSNVAEAYIEKRNYEKAYMPRYGIQRN
                     LTDYSLARYAFDFYEMTSTTPVRAREAHIQMKAAALRNTQNRLFGLDGNVGTQEEDTE
                     RHTAGDVNRNMHNLLGVRGV"
BASE COUNT      314 a    244 c    259 g    249 t
ORIGIN      
        1 cgttaccttg aggcttttta cagcagtgtt ggagacgaac ttgaatctaa catcgttgtg
       61 catcaggcga acgaggggga tggtggtgac gtaaatttgg ttgatgcagg taagtccacc
      121 gtcaccacag cagcgtccac acctgcaaca ataagctcgc aattgccacc accaccattc
      181 ccgagcctgc agagcacgac accaatgttt gaccctattt ttactccggc aacaactcaa
      241 ccaaatgtga gaccgattgc accaacaacg acaagcccat tctcttatgg tgtgattgga
      301 aaccagaatg tggcaccttc ttcgtcaaat gcactggcaa acacaaggaa ggatcgagac
      361 gttgacgcag gctcgattgg aactttttct gtgccacggt tgaaaaccat gacttcgaag
      421 ctttcgcttc ctaaagtcaa gggaaaggcc atcatgaatc ttaaccattt ggctcgttac
      481 aatcctgcgc aggtcgactt atcaaacacg agagctccgc agtcttgctt ccaaacttgg
      541 tatgaaggcg tcaagcgtga ttacgatgtc tcagatgatg agatgagcat tattctgaat
      601 gggctcatgg tctggtgtat tgagaatggc acctccccga acataaatgg aatgtggatc
      661 atgatggatg gagagacaca agtggagtat ccaataaagc cattgttgga tcatgcgaaa
      721 cccactttta gacaaattat ggcacatttc agtaacgtcg ctgaagcgta tattgaaaaa
      781 cggaattacg agaaagcata catgccaagg tatggaattc agcgtaacct gacagattac
      841 agcctcgcta gatatgcctt tgatttctac gagatgacct caacgacacc cgtaagggca
      901 cgagaggcac atattcagat gaaggcagca gcattgagaa acactcagaa tcgtttattt
      961 ggcttggatg gaaacgtcgg aacacaagaa gaggacacag agaggcacac cgctggtgat
     1021 gttaatcgca acatgcacaa cctcctcggt gtgaggggag tgtagt
//
