# Supplementary material for: Plum Pox Virus Strain C Isolates Can Reduce Sour Cherry Productivity
Source: Plants (Basel). 2021 Oct 28;10(11):2327. doi: 10.3390/plants10112327 (PMC8621038; doi:10.3390/plants10112327)
Supplement: Supplementary file 1 [file plants-10-02327-s001.zip › Dataset 1/MW650878.txt]

LOCUS       BSeq#1                  1068 bp    RNA     linear   VRL 21-FEB-2021
DEFINITION  Plum pox virus strain CV isolate Tat-NK6/2.
ACCESSION   BSeq#1
VERSION
KEYWORDS    .
SOURCE      Plum pox virus
  ORGANISM  Plum pox virus
            Viruses; Riboviria; Orthornavirae; Pisuviricota; Stelpaviricetes;
            Patatavirales; Potyviridae; Potyvirus.
REFERENCE   1  (bases 1 to 1068)
  AUTHORS   Chirkov,S., Sheveleva,A., Gasanova,T. and Osipov,G.
  TITLE     Plum pox virus strain CV isolate Tat-NK6/2
  JOURNAL   unpublished
REFERENCE   2  (bases 1 to 1068)
  AUTHORS   Chirkov,S., Sheveleva,A., Gasanova,T. and Osipov,G.
  TITLE     Direct Submission
  JOURNAL   Submitted (21-FEB-2021) Virology, Lomonosov Moscow State
            University, Leninskie Gory 1-12, Moscow, Moscow 119234, Russia
COMMENT     Bankit Comment: TOTAL # OF SEQS:1
            
            ##Assembly-Data-START##
            Sequencing Technology :: Sanger dideoxy sequencing
            ##Assembly-Data-END##
FEATURES             Location/Qualifiers
     source          1..1068
                     /organism="Plum pox virus"
                     /mol_type="genomic RNA"
                     /strain="CV"
                     /isolate="Tat-NK6/2"
                     /isolation_source="Leaves"
                     /host="Prunus cerasus (sour cherry)"
                     /db_xref="taxon:12211"
                     /country="Russia"
                     /collection_date="2020"
                     /collected_by="Gennady Osipov"
                     /identified_by="Sergei Chirkov"
     CDS             <1..>1065
                     /note="NIb-CP"
                     /codon_start=1
                     /product="Polyprotein"
                     /translation="RYLEAFYSSVGDELESNIVVHQANEGDDDNVTLVDAGKSTVTTA
                     ASTPATTSSQLPPPPFPSLQNTPPMFDPIFTPATTQPSVRPIAPTTTSPFSYGVIGNQ
                     NVAPSSLNALANTRKDRDVDAGSLGTFSVPRLKTMTSKLSLPKVKGKAIMNLNHLARY
                     NPAQVDLSNTRAPQSCFQTWYEGVKRDYDVSDDEMSIILNGLMVWCIENGTSPNINGM
                     WIMMDGETQVEYPIKPLLDHAKPTFRQIMAHFSNVAEAYIEKRNYEKAYMPRYGIQRN
                     LTDYSLARYAFDFYEMTSTTPVRAREAHIQMKAAALRNTQNRLFGLDGNVGTQEEDTE
                     RHTAGDVNRNMHSLLGVRGV"
BASE COUNT      310 a    249 c    264 g    245 t
ORIGIN      
        1 cgttaccttg aggcttttta cagcagtgtt ggagacgaac tcgaatctaa catcgttgtg
       61 catcaggcga acgaggggga tgatgataac gtaactttgg ttgatgcagg taaatccacc
      121 gtcaccacag cagcgtccac acctgcaaca acaagctcgc aattgccacc accaccattc
      181 ccgagcctgc agaatacgcc accaatgttc gaccctattt ttactccggc aacaactcag
      241 ccaagtgtga gaccgattgc accaacaacg acaagcccat tctcatatgg tgtgattgga
      301 aaccagaatg tggcaccttc ttcgttgaat gcgctggcaa acacgaggaa ggatcgagac
      361 gttgatgcag gctcgcttgg aactttttct gtgccacggt tgaaaaccat gacttcgaag
      421 ctctcgcttc cgaaagttaa gggaaaggcc atcatgaatc ttaaccattt ggctcgttac
      481 aatcctgcgc aggtcgactt gtcaaacacg agagccccgc agtcttgctt ccaaacttgg
      541 tatgaaggcg tcaagcgtga ttacgatgtc tcagatgatg agatgagcat tattctgaat
      601 gggctcatgg tctggtgtat tgagaatggc acctccccga acataaatgg aatgtggatc
      661 atgatggatg gagagacaca agtggagtat ccaataaagc cattgttgga tcatgcgaaa
      721 cccactttta gacaaattat ggcacatttc agtaacgtcg ctgaagcgta tattgaaaaa
      781 cggaattacg agaaagcata catgccaagg tatggaattc agcgcaacct gacagattac
      841 agcctcgcta gatatgcctt tgatttctac gagatgacct caacgacacc cgtaagggca
      901 cgagaggcac atattcagat gaaggcagca gcattgagaa acactcagaa tcgtttattt
      961 ggcttggatg gaaacgtcgg aacacaagaa gaggacacag agaggcacac cgctggtgat
     1021 gttaatcgca acatgcacag cctcctcggt gtgaggggag tgtagtgg
//
