# Supplementary material for: Plum Pox Virus Strain C Isolates Can Reduce Sour Cherry Productivity
Source: Plants (Basel). 2021 Oct 28;10(11):2327. doi: 10.3390/plants10112327 (PMC8621038; doi:10.3390/plants10112327)
Supplement: Supplementary file 1 [file plants-10-02327-s001.zip › Dataset 1/MW675659.txt]

LOCUS       BSeq#1                  9795 bp    RNA     linear   VRL 25-FEB-2021
DEFINITION  Plum pox virus strain C isolate Ka48.
ACCESSION   BSeq#1
VERSION
KEYWORDS    .
SOURCE      Plum pox virus
  ORGANISM  Plum pox virus
            Viruses; Riboviria; Orthornavirae; Pisuviricota; Stelpaviricetes;
            Patatavirales; Potyviridae; Potyvirus.
REFERENCE   1  (bases 1 to 9795)
  AUTHORS   Chirkov,S., Sheveleva,A., Gasanova,T., Naumov,V. and Osipov,G.
  TITLE     Plum pox virus strain C isolate Ka48 complete genome
  JOURNAL   unpublished
REFERENCE   2  (bases 1 to 9795)
  AUTHORS   Chirkov,S., Sheveleva,A., Gasanova,T., Naumov,V. and Osipov,G.
  TITLE     Direct Submission
  JOURNAL   Submitted (25-FEB-2021) Virology, Lomonosov Moscow State
            University, Leninskie Gory 1-12, Moscow, Moscow 119234, Russia
COMMENT     Bankit Comment: TOTAL # OF SEQS:1
            
            ##Assembly-Data-START##
            Assembly Method       :: metaSpades v. 3.14.0
            Sequencing Technology :: MGI
            ##Assembly-Data-END##
FEATURES             Location/Qualifiers
     source          1..9795
                     /organism="Plum pox virus"
                     /mol_type="genomic RNA"
                     /strain="C"
                     /isolate="Ka48"
                     /isolation_source="Leaves"
                     /host="Prunus cerasus (sour cherry)"
                     /db_xref="taxon:12211"
                     /country="Russia"
                     /collection_date="2018"
                     /collected_by="Gennady Osipov"
                     /identified_by="Sergei Chirkov"
     CDS             147..9578
                     /codon_start=1
                     /product="Polyprotein"
                     /translation="MSTIVFGSFTCHLDAAIHQDNADRVAKAWARPENRQISNVHLLC
                     RRTAKSLINTYESATASAWKGLEEKLQPMFAKREFSKTITKRKGLRCFKASSEQVIER
                     KLKQQYKEERERFQWINGPENVVTHIEPVTEEAPTWVPFPDVPKRPLSKTPSMKRHII
                     FDKVRMSETTLQLFMRKVANNAKANGQKVEIIGTKHVVGNYIRKSQLTYFRTHVRHLD
                     GLKPRYDITLDEATKKIVQIFANTSGFKHVHDKGEITPGMSGFVINPRNISDPMQIHD
                     TDLFIVRGRHNSILVDARCPVSKEHSNELVHYSDPGKKFWVGFTNSFAQCKLRETDHQ
                     CTSDLDVQECGYVAALVCQAIIPCGKITCLQCAEKYAYMSQQEIRDRFSTVIEQHEKT
                     VMDSYPQFSHVLAFLKRYRELMRVENQNYEAFKDITHMIGERKEAPFSHINKINELII
                     KGGMMTVQDYSEASDRLRELARYQKNRTENIQSGSIKAFRNKISAKAHVNMQLMCDNQ
                     LDTNGNFVWGQREYHAKRFFRNYFNVIDTSEGYRRHIVRENPRGTRKLAIGNLVMSTN
                     LAALRKQLLGEECTHFEVSKECTSKRGANFVYQCCCVTHEDGTPLESEIISPTKNHLV
                     IGNSGDSKYVDLPKTEGGGMYIAKAGYCYINIFLAMLVNINEDEAKSFTKTVRDTLVP
                     KLGTWPSMMDLATACHFLAVLYPETRNAELPRILVDHESKIFHVVDSYGSLSTGMHIL
                     KANTVNQLISFASDTLDSSMKMYLVGGLEVDRCDEFKNVKLLIRSIYRPELMQQVLTE
                     EPYLLIMSVLSPGVLMALFNSGSLEKATQYWITRSHSLAAIVSMLSALAAKVSLAQTL
                     NAQMNVIDEHASVLHDSVFNGTKPYASYIMAIKTLERMKARTESDHTLHDLGFSVLRN
                     ATPHLVEKSYLQELEQAWKELSWSEKFSAMLESQRWRRHIPRPFVPAASADLGGRYDI
                     SLRSLLGSQYKRLKGGIRRRKDSVVCYAHQSMGKLFCKAVGLSTNFLPKAFKMIDMLI
                     VISLLLTIGATCKSMINEHQQLKQMAVDRENNKRFKRLQLLYARVTDKLGYMPTAEEF
                     LEYVQGENPELVKYAEDLIGEGQVVVHQSKRESQANLERVVAFVALVMMLFDSERSDG
                     VYKILTKLKGIMGSIDQTVHHQSLDDIEDILDEKKLTVDFVLQSNEVAPTVPFDSTFE
                     KWWTNQLETGNVIPHYRTEGHFMEFTRENAAHVANEVMHGPHMDILIRGAVGSGKSTG
                     LPFHLSKKGHVLLLEPTRPLAENVCKQLRGQPFNVNPTLRMRGLSTFGSTPITVMTSG
                     YALHFLANNPVYLDNYKCIIFDECHVHDASAMAVRCLLSEYSYPGKILKVSATPPGHE
                     VDFKTQKEVKVIVEESLSFQQFVSNLGSGCNSDILKYGANILVYVASYNEVDTLGKLL
                     TDRNFKVSKVDGRTMKVGSVEIPTSGTQAKPHFVVATNIIENGVTLDIDVVVDFGLKV
                     VPVLDVDNRLVRYKKTSISYGERIQRLGRVGRNKPGAALRIGFTEKGLTQIPPMIATE
                     AAFLCFTYGLPVMTNGVSTSLLAMCTVKQARTMQQFELSPFYTVAMVRFDGTMHQEIF
                     RLLKSYRLRDSEVILNKLAIPNGNVGGWMSVRDYKRQGCNLDLDDNVRIPFYVKDLPE
                     LLHEQIWQAVENYKSDAGFGRICSSSACKIAYTLQTDIHSIPRTVKIIDVLLEQERTK
                     QAHFRAMTSQSCSSSNFSLSSITSAIRSKYAKDHTEENIGVLQMAKAQLLEFQNLNID
                     PSYPELVRNFGALECVHHQTKEGVSNTLKLKGHWNKQLVTRDATLMLGVLGGGAWMIY
                     SYLKDSFKEEVAHQGFNRRQRQKLKFRQARDNRMAREVYGDDSTMEEYFGSAYSKKGK
                     SKGRTRGMGTKTRKFVNMYGYDPTDYNFVRFVDPLTGHTLDENPLMDIGLVQEHFSII
                     RNEQIGDDKITPQHIMANPGLVAYYVKDATQKALKIDLTPHNPLRVCDKTATIAGFPE
                     REFELRQTGQPIFVEPSAVPKANEIESEEVDHESKSLFRGLRDYNPIASSICQLTNSS
                     GARNSEMFGLGFGGVIITNQHLFKRNDGELTIRSHHGEFVVRDTKTLKLLPCKGRDIV
                     IIRLPKDFPPFPKRLQFRTPTTEDRVCLIGSNFQTRSISSTMSETSATYPVDNSHFWK
                     HWISTKDGHCGLPIVSTRDGNILGLHSLANSTNTQNFYAAFPENFEVDYYLSNNDAAN
                     WIKQWRYNPDEVCWGSLQLKRDVPQSPFKICKLLTDLEGDTVYTQSKTTHWLRDKLEG
                     NLKAVGACPGQLVTKHVVKGKCTLFETYLLTHPDERAFFQPLMGAYQKSALNKDAYVK
                     DLMKYSKPIVVGTVDCEQFERAVNAVISMLISKGFEECCYVTDPDDIFAALNMKAAVG
                     ALYSGKKRDYFENVSEDEKYEFVRASCKRLFMGQKGVWNGSLKAELRPKEKVEANKTR
                     SFTAAPIDTPLGGKVCVHDFNKQFYSLNLHCPWSVGMTKFRGGWDKLLRSLPDGWIYC
                     DADGSQFDSSLSPYLINAVLNIRLAFMEKWDIGEQMLSNLYTEIVYTPIATPDGTIVK
                     KFKGNNSGQPSTVVDNTLMVILAMTYSLLKLGYHPDTHDCICKYFVNGDDLVIAVHPS
                     HEHIYDELQELFSQLGLNYTFTAKTENKEELWFMSHKGVLHDGMYIPKLEPERIVSIL
                     VWDRSHEPIHRLEAICASMVEAWGYGDLLREIRKFYSWVLEQAPYNALSKDGKAPYIA
                     ETALKKLYTDEEASETEIEKYLEAFYNDAGDELDSNIVVHQANEGDNDDVTLVNAGKS
                     TVTTAASTPAVTSSQFPPPPFPNLQSTAPMFDPIFTPATTQPNVRPIAPVVTSPFSYG
                     VIGNQNVIPSSSNALVNTKKERDVDAGTIGTFSVPRLKSMTSKLSLPKVRGKAIMNLN
                     HLAHYNPAQTDLSNTRAPQSCFQTWYEGVKRDYDVSDEEMSIILNGLMVWCIENGTSP
                     NINGMWVMMDGETQVEYPIKPLLDHAKPTFRQIMAHFSNVAEAYIEKRNYEKAYMPRY
                     GIQRNLTDYSLARYAFDFYEMTSTTPVRAREAHIQMKAAALRNVQNRLFGLDGNVGTQ
                     EEDTERHTAGDVNRNMHNLLGVRGV"
BASE COUNT     2963 a   2019 c   2348 g   2465 t
ORIGIN      
        1 aaaatataaa aactcaacac aacttacgaa attttatgcg atcaaacaaa cttcaagctt
       61 tcaaaaactt gaatcatttg ctaaccaatc tgcaaagtac ccgtactctt tgctccaatc
      121 tttttgctta caaatcacac tttacgatgt caaccattgt gtttggctca tttacttgtc
      181 atcttgacgc agcaatccat caggataatg cggacagagt ggcaaaggcc tgggctcgcc
      241 cagagaaccg ccaaatcagt aatgtgcatc tattgtgcag gaggactgca aaaagtctca
      301 taaatacata cgagagtgca acagctagcg cctggaaagg gctagaggag aaacttcaac
      361 caatgtttgc taagcgagag tttagcaaaa caattacgaa gcggaaaggg cttcgatgct
      421 tcaaggcaag ttcggagcaa gtcattgaga ggaaactcaa gcagcaatac aaggaggaac
      481 gcgagcggtt tcaatggatc aacgggcccg agaatgtggt aacccacatc gagccagtta
      541 ctgaagaggc tccaacttgg gtaccttttc ctgatgtccc taagagacct ctctctaaaa
      601 caccttcaat gaagaggcac atcatctttg acaaggtcag gatgtctgag accactctgc
      661 aattattcat gcggaaagta gccaacaacg caaaggcgaa cgggcagaag gttgagataa
      721 taggcacaaa acatgtagtt ggaaactaca ttcggaagag ccagctgaca tatttccgca
      781 cgcatgtgcg gcatctagat ggtctcaagc cacgctacga catcactttg gatgaggcta
      841 caaagaagat tgttcagatc ttcgccaata caagtggctt caaacatgtt catgacaagg
      901 gcgagataac cccagggatg agcggttttg ttataaatcc acgaaacata tcagatccaa
      961 tgcagattca cgacactgat ctgttcatag tgcgtggaag acacaactca atcctcgttg
     1021 acgcacgatg cccggtctcc aaggagcata gcaacgagtt agtccactac tcggacccag
     1081 gcaagaagtt ttgggtggga ttcacgaatt catttgctca atgtaaattg cgtgagactg
     1141 accatcaatg cacgtctgac ttagatgtgc aagagtgtgg atatgttgcg gcacttgttt
     1201 gccaggctat cattccgtgt gggaagatca catgcctgca atgcgcggag aagtatgcat
     1261 acatgtcaca gcaagagatc cgtgatagat tctctactgt cattgagcaa catgagaaaa
     1321 cagtgatgga tagctacccg caattttcac atgtgcttgc gttccttaag agatatcgtg
     1381 aattaatgcg ggttgagaat caaaattatg aggcattcaa agatatcact cacatgattg
     1441 gtgagcgtaa agaagcacca ttctcccaca ttaacaaaat taatgaattg atcatcaagg
     1501 gtgggatgat gactgtgcaa gattactcag aagcttcaga tcgcttgcga gaactcgcac
     1561 gttaccagaa aaatcgaacg gagaacatcc agagtggctc cataaaggct ttcagaaata
     1621 aaatctccgc caaagcacat gtcaacatgc aactcatgtg tgacaaccag cttgatacta
     1681 atggtaattt tgtgtggggt caaagggagt atcatgccaa gcgcttcttt cggaactatt
     1741 tcaatgtgat agacacaagt gaggggtaca ggcgacacat cgttcgtgag aacccaaggg
     1801 gaactcgtaa gctggcaata gggaacctcg ttatgtccac taacctggcc gcgttgcgca
     1861 agcaattact tggtgaggag tgcactcact ttgaagtgtc caaagaatgt acaagcaagc
     1921 gaggtgcgaa ctttgtctac caatgttgct gtgtcacaca tgaggacggc acaccattgg
     1981 aatctgagat cataagccca acaaagaatc atttggtaat tggcaattca ggggattcaa
     2041 agtacgttga cttaccaaag acagaagggg gtggaatgta tatcgcaaag gcaggctatt
     2101 gctacatcaa catctttctt gcaatgctcg tcaatattaa tgaagatgaa gcaaagagtt
     2161 tcacgaagac tgtgcgagat acactggtac ctaagctcgg aacatggcca tccatgatgg
     2221 atttagcaac agcatgtcac tttcttgcag tgctatatcc ggagactcga aacgctgaac
     2281 tcccaaggat acttgttgat cacgaatcaa agatatttca tgtcgttgat tcgtatggtt
     2341 cattatcgac gggcatgcac attctgaaag caaacacagt gaaccaactt ataagctttg
     2401 caagtgacac gctagactca agcatgaaaa tgtatctcgt tggaggtcta gaggttgatc
     2461 gatgtgatga attcaagaat gtgaaactcc tcatccggag tatctataga ccagagttaa
     2521 tgcaacaagt gctgactgaa gagccatatt tactgattat gagcgtattg tcgcctggtg
     2581 ttctgatggc attgtttaat agtggttcac tcgaaaaagc aactcagtac tggataacac
     2641 ggtcgcacag tctagcagct atagtgtcaa tgctatcagc cttggctgcg aaagtttcac
     2701 tagcgcaaac tctgaatgcc cagatgaatg ttatagatga gcatgcatca gtcctccatg
     2761 atagtgtttt caacgggaca aagccttatg catcttacat aatggcaatt aaaacactag
     2821 aacgaatgaa ggcacgaact gaatcagatc acacactgca tgacttgggc ttctccgtgt
     2881 tacggaatgc aacaccccac ctggtagaaa aaagttatct acaggaatta gagcaagcct
     2941 ggaaagaact aagttggtcg gaaaaattct ctgcaatgtt ggagtcacag cggtggcgaa
     3001 gacatatacc aagacctttt gtcccagccg cttcagcaga tttaggcggc agatacgaca
     3061 tctcacttcg gtcattactt ggcagccagt acaaacgcct gaaaggggga ataagacgaa
     3121 ggaaagacag cgtagtatgt tatgcacacc agtcaatggg gaagctattc tgcaaagctg
     3181 tcggtctttc aacgaatttt cttccaaaag ctttcaagat gattgatatg ctaattgtga
     3241 tcagtcttct cttaactatc ggtgccacat gcaaatccat gatcaatgag catcagcagc
     3301 tcaaacagat ggctgtcgat cgtgagaaca ataagaggtt caagcgctta cagcttttgt
     3361 atgcgagggt tacggacaaa cttggttata tgccaacagc agaggagttc ttggaatatg
     3421 tgcaagggga aaaccctgaa ctagttaaat atgctgagga ccttattgga gagggtcagg
     3481 ttgtagtcca tcaaagcaag agggagtccc aagcaaatct tgaacgagtg gtggcatttg
     3541 tcgcactcgt gatgatgtta tttgattcag agaggagtga tggcgtatac aagattttga
     3601 ccaagctcaa aggtatcatg gggagcattg atcaaacagt gcatcatcag agtttagatg
     3661 acattgagga tattttggat gagaagaagc taacagttga ttttgttttg caaagtaatg
     3721 aggttgcacc aacagttcct tttgactcaa cattcgaaaa gtggtggacg aatcaactcg
     3781 aaacaggaaa tgtcatacca cactaccgga ctgaaggtca cttcatggaa ttcacaaggg
     3841 aaaatgcagc acatgttgca aacgaagtga tgcatggtcc acacatggat attctgatca
     3901 ggggtgctgt tggctcaggc aaatctactg ggctaccatt tcacttgagc aaaaagggtc
     3961 atgtcctctt acttgaacca actcgaccat tggctgagaa tgtatgtaaa cagttgcgag
     4021 gacaaccttt caatgttaac cccacattgc gcatgcgagg cttgagcact tttggctcaa
     4081 ccccaatcac tgtgatgaca agtggatatg cactgcactt tcttgcaaat aatccagttt
     4141 acttggataa ctataaatgc atcatttttg acgagtgcca cgttcatgat gcatcagcaa
     4201 tggcagttag atgtctgtta tcggaatact cctatccagg gaaaattctg aaagtctcag
     4261 cgacacctcc tgggcatgag gtggatttca agacacaaaa ggaagtcaag gtcattgtcg
     4321 aagaatcatt gtcattccaa caattcgtgt caaatcttgg gtctggttgc aacagtgata
     4381 tcttgaaata tggcgcaaac atacttgtgt acgtagcaag ttataatgaa gttgacacac
     4441 ttggaaagct tctcacggat aggaacttca aggtctcaaa ggttgatggt cgcaccatga
     4501 aagttgggag tgtggagata ccaacgagcg gcacgcaagc taagccacat ttcgtggtcg
     4561 ccacaaacat tattgaaaat ggtgtcacat tggatataga tgttgttgtc gacttcgggt
     4621 tgaaagtggt ccctgttcta gacgttgata atcgacttgt gcggtataaa aagacaagta
     4681 tcagttatgg cgagcggatt cagcggctcg gtcgtgttgg tcgaaacaaa ccaggcgcag
     4741 cattgcgaat tggattcaca gagaaagggt taacccagat tccaccaatg attgcaactg
     4801 aggctgcttt cttgtgcttc acatatggtc ttcctgtcat gacaaatggt gtatcgacaa
     4861 gtcttcttgc gatgtgcacg gtgaagcagg cacgaactat gcagcagttc gaactgtccc
     4921 ctttctacac agtagctatg gtcaggtttg acggtacaat gcatcaggaa atttttcgac
     4981 tgttgaagag ttacaggctg cgggactcag aagtgatctt gaataagttg gccataccaa
     5041 atggcaatgt tggtgggtgg atgagcgtgc gagattacaa gcggcaaggc tgtaatttgg
     5101 atctggacga caatgttcgg attccattct acgtcaaaga tttgcctgag cttttgcatg
     5161 aacagatatg gcaagcggtt gagaattaca aatcggatgc tggttttggt aggatttgta
     5221 gctctagtgc ttgcaaaata gcctacacgc tgcagacgga catacactcc atcccacgaa
     5281 ctgtcaaaat cattgatgta ttgttggaac aagagcggac gaaacaagct cattttaggg
     5341 ctatgacaag tcaatcatgc tcaagttcaa atttctcctt gtccagtatc acatcagcca
     5401 tccgatcgaa gtacgcgaaa gatcatacag aggagaatat tggagtgctt caaatggcaa
     5461 aggcgcaact cttagagttc caaaacttga acattgatcc gagttatccc gaacttgtgc
     5521 gcaactttgg tgcactagaa tgtgtgcatc accagacaaa ggaaggagtt tccaacacct
     5581 tgaagctcaa gggacactgg aacaagcaac ttgtaacacg tgatgcaacc ttaatgcttg
     5641 gggtgcttgg tggtggagca tggatgattt acagctatct gaaggacagc ttcaaagaag
     5701 aagttgctca ccaaggattc aatcgacggc agagacaaaa acttaagttt cgacaagctc
     5761 gcgataaccg gatggctcga gaagtgtatg gagatgattc cacgatggaa gagtattttg
     5821 gttcagcata ttcaaagaag ggcaaaagca agggtcggac cagaggcatg ggcaccaaga
     5881 cgagaaagtt cgtgaatatg tatggttacg atcctacaga ctacaacttt gttcgcttcg
     5941 tggatccgtt gactgggcat acactcgatg agaatcctct catggatata ggtttggtgc
     6001 aggaacactt ctctataatt cggaatgagc aaattggaga tgacaagatc acaccacaac
     6061 acataatggc taaccctgga cttgtggcat actacgttaa ggatgcaact caaaaggccc
     6121 tcaagattga tcttacgcct cacaatccat tacgagtttg tgataaaact gctacaatag
     6181 caggttttcc agagagagag ttcgagttga gacaaacagg acagccaatt tttgtcgaac
     6241 ccagcgctgt gccaaaggca aatgagatcg agagtgagga agtcgatcat gaaagtaagt
     6301 cactatttag aggtttgagg gactacaatc caattgcgag ctcaatatgc cagctgacga
     6361 attcatcagg tgcccgaaac agtgaaatgt ttggtttggg atttggaggc gtgattatta
     6421 caaatcaaca tttgtttaag aggaatgacg gagagttgac aattcgatca caccacggtg
     6481 agtttgttgt cagggacacg aaaacactca aattgctgcc ttgtaagggt cgggacattg
     6541 tgatcatcag actaccaaag gactttcccc ctttcccgaa gaggttgcaa ttcaggacac
     6601 ctacaactga ggacagggtt tgcttgattg ggtcaaattt ccagacaaga agtatctcaa
     6661 gcacaatgtc tgaaacaagt gcaacgtatc ctgttgataa tagtcacttt tggaaacact
     6721 ggatcagcac gaaagacggg cattgtggac tgcccattgt aagcacaagg gatggaaaca
     6781 tccttggatt gcacagcctg gcaaattcaa ccaatacgca aaatttctat gcggcatttc
     6841 ctgagaactt tgaagtggac tattatttgt cgaacaacga tgccgcgaat tggattaagc
     6901 aatggagata caatccagat gaagtttgtt ggggttccct acaactcaag agagatgttc
     6961 cccaaagtcc tttcaaaatt tgcaagttac tcacggatct cgagggggat acagtctata
     7021 ctcaatccaa gacaacgcac tggttacgcg acaagctgga aggcaatttg aaggcggttg
     7081 gagcctgtcc aggacagctg gttacgaagc acgtagtgaa gggaaagtgc acactgttcg
     7141 aaacctactt gctgacacac ccagatgagc gtgcattctt ccagccgttg atgggggcct
     7201 atcagaaaag tgctctaaat aaggatgcct acgtaaagga tctgatgaag tattccaagc
     7261 ccatagttgt tgggactgtc gattgcgagc aatttgagcg tgcggtgaat gcggtcattt
     7321 caatgttgat ttcaaaaggt tttgaggagt gttgttacgt tacagatcca gatgacatat
     7381 tcgcagcact aaatatgaag gcagcagttg gggcacttta cagtgggaag aaaagagact
     7441 actttgagaa tgtgtctgaa gacgaaaaat atgaatttgt gcgtgccagc tgtaaacgtc
     7501 tattcatggg gcagaaagga gtctggaacg gatcactcaa agctgagttg cgaccaaagg
     7561 agaaagtcga agctaacaaa acgcgctcat tcacggcagc acccattgac actcctctcg
     7621 gaggtaaagt gtgtgtacac gacttcaaca agcagttcta cagcctgaat ttgcactgtc
     7681 cttggagtgt tggaatgaca aaattcagag gtggatggga caagctgcta aggtcgttgc
     7741 cagatggctg gatttactgt gatgcggatg gctcgcaatt tgatagctcc ttgtcaccat
     7801 atctcattaa tgcagtgctt aacattcggt tagctttcat ggaaaaatgg gacattggtg
     7861 aacaaatgtt atccaacttg tacaccgaga ttgtttacac accaatagca accccggatg
     7921 gaaccattgt caagaagttc aaaggaaata atagtggaca accatccaca gtcgtagaca
     7981 atacgctcat ggtcattcta gcaatgacat actcgctttt gaagcttgga taccatccag
     8041 acacacacga ctgtatttgc aagtactttg tgaatggtga tgacttagtt atagcggttc
     8101 atccgtcgca tgagcacatt tacgatgagc ttcaagagtt attttcccag ctcggattga
     8161 actatacatt cacagcgaaa accgagaaca aagaggagct atggttcatg tctcacaaag
     8221 gtgtattgca tgatgggatg tacatcccga agttggaacc tgaaaggata gtgtcaatac
     8281 ttgtgtggga taggtcacat gaaccaattc acagattgga agcaatttgt gcatcgatgg
     8341 ttgaagcttg gggttatgga gatctgttga gggaaattcg aaaattttat agctgggttc
     8401 ttgaacaggc accgtacaat gccctgtcga aagatggaaa agctccatac atagcagaga
     8461 ccgctctgaa aaagttgtac acagatgaag aagcttctga gacagagatt gagaaatacc
     8521 ttgaagcctt ctataacgat gctggggatg agctcgattc caacatagtg gtgcatcagg
     8581 ccaatgaggg agataatgac gacgtaactc tagtgaatgc aggcaagtct actgtcacca
     8641 cagcagcttc cacacctgca gtaacaagct cacaatttcc acctccacca ttcccaaatc
     8701 tgcagagcac ggcaccaatg tttgatccca tattcactcc agcaacaacc cagccaaatg
     8761 tgagaccgat tgcaccagta gtgacaagtc cattctcgta tggggtaatt gggaaccaga
     8821 acgtgatacc ttcctcctca aatgcactag tcaacacgaa gaaggaacga gatgtggatg
     8881 caggaacgat tgggaccttc tcagtacctc gacttaagtc tatgacttcg aaattatcac
     8941 tcccgaaggt gagagggaag gccatcatga acctcaacca tttggctcat tataatcctg
     9001 cacaaactga cttatcaaac acgcgggctc ctcaatcttg tttccaaact tggtatgaag
     9061 gagtcaagcg agactacgat gtttcagatg aagagatgag cattattttg aatggtttga
     9121 tggtgtggtg cattgaaaat ggaacctctc caaacatcaa tgggatgtgg gttatgatgg
     9181 atggagagac acaagtggag tatccaataa agccattgtt ggatcatgcg aaacccactt
     9241 ttagacaaat tatggcacat ttcagtaacg tcgctgaagc gtatattgaa aagcggaact
     9301 atgagaaagc atacatgcca aggtatggaa ttcagcgcaa cctgacagat tacagcctcg
     9361 ccagatatgc ctttgatttc tacgagatga cctcaacaac gcctgtgagg gctcgtgagg
     9421 cacatattca aatgaaggca gcagcattga gaaatgttca aaatcgttta tttggcttgg
     9481 atggaaacgt cggaacacaa gaagaggaca cagagaggca caccgctggt gatgttaatc
     9541 gcaacatgca caacctcctc ggtgtgaggg gagtgtagtg gtctcggtat ctatcataaa
     9601 ctctacttgg gtgagagtct agtcatccaa ctgtttttag attcctgtta gcatcctttt
     9661 ctttgcttta atagcagtac atccagtgag gttttacctc catatgtcct agtctgttat
     9721 tgtcgaacac aggcccttgt atctgatgta gcgagtgttt cactccattc gggttatagt
     9781 tcttgtgcaa gagac
//
